# Supplementary material for: 2-(4H-1,2,4-Triazol-4-yl)pyrimidine
Source: Acta Crystallogr Sect E Struct Rep Online. 2011 Dec 10;68(Pt 1):o53. doi: 10.1107/S1600536811051968 (PMC3254411; doi:10.1107/S1600536811051968)
Supplement: Supplementary file 2 [file e-68-00o53-Isup2.hkl]

# 
# h,k,l, Fc-squared, Fo-squared, sigma(Fo-squared) and status flag 
# 
data_I
_shelx_title ' 50730F in P-1' 
_shelx_refln_list_code          4 
_shelx_F_calc_maximum       87.42 
_exptl_crystal_F_000       152.00 
_reflns_d_resolution_high  0.8403 
 
loop_ 
 _symmetry_equiv_pos_as_xyz 
 'x, y, z' 
 '-x, -y, -z' 
 
_cell_length_a     5.6929 
_cell_length_b     7.7355 
_cell_length_c     8.6102 
_cell_angle_alpha  67.233 
_cell_angle_beta   80.755 
_cell_angle_gamma  69.837 
 
_shelx_F_squared_multiplier     1.000 
 
loop_ 
 _refln_index_h 
 _refln_index_k 
 _refln_index_l 
 _refln_F_squared_calc 
 _refln_F_squared_meas 
 _refln_F_squared_sigma 
 _refln_observed_status 
   1   0   0       47.60       39.68      0.69 o 
   2   0   0        0.79        0.83      0.11 o 
   3   0   0       32.79       29.88      0.50 o 
   4   0   0       12.23       12.18      0.38 o 
   5   0   0        0.39        0.19      0.26 o 
   6   0   0        0.11        0.03      0.34 o 
  -6   1   0        1.70        1.25      0.56 o 
  -5   1   0        0.07        0.27      0.29 o 
  -4   1   0        4.51        5.57      0.31 o 
  -3   1   0      126.69      129.40      1.56 o 
  -2   1   0        6.57        7.63      0.24 o 
  -1   1   0     1016.35     1004.72     10.66 o 
   0   1   0        1.10       -0.19      0.12 o 
   1   1   0      825.55      792.84     11.81 o 
   2   1   0       71.76       82.77      0.98 o 
   3   1   0      592.21      605.66      6.45 o 
   4   1   0        1.45        1.79      0.37 o 
   5   1   0       13.29       13.21      0.46 o 
   6   1   0        2.94        3.38      0.39 o 
  -5   2   0        2.54        2.51      0.36 o 
  -4   2   0        4.98        5.48      0.34 o 
  -3   2   0       16.26       14.77      0.44 o 
  -2   2   0      138.18      137.01      1.60 o 
  -1   2   0       50.19       54.62      1.12 o 
   0   2   0     5507.69     5283.91     57.79 o 
   1   2   0       53.20       51.79      0.84 o 
   2   2   0      185.62      197.00      3.03 o 
   3   2   0        0.00        0.12      0.13 o 
   4   2   0        0.11        0.27      0.19 o 
   5   2   0        0.41        0.50      0.25 o 
   6   2   0        3.27        2.27      0.36 o 
  -5   3   0        0.02        0.40      0.55 o 
  -4   3   0        0.82        0.79      0.31 o 
  -3   3   0        2.97        3.00      0.28 o 
  -2   3   0        2.38        1.93      0.20 o 
  -1   3   0       79.54       78.76      2.56 o 
   0   3   0        2.00        1.86      0.33 o 
   1   3   0        3.00        2.85      0.28 o 
   2   3   0       51.12       53.67      0.94 o 
   3   3   0      385.47      429.51      6.47 o 
   4   3   0        6.68        6.94      0.44 o 
   5   3   0       58.07       53.41      1.29 o 
   6   3   0        1.16        0.64      0.48 o 
  -4   4   0        0.00        0.10      0.46 o 
  -3   4   0        0.78        0.78      0.46 o 
  -2   4   0       50.11       50.70      1.28 o 
  -1   4   0        0.25        0.27      0.25 o 
   0   4   0       75.38       82.57      1.93 o 
   1   4   0       16.41       15.83      0.45 o 
   2   4   0       65.72       73.49      0.92 o 
   3   4   0        3.51        3.51      0.27 o 
   4   4   0       14.61       13.72      0.55 o 
   5   4   0        1.31        1.88      0.39 o 
   6   4   0        6.69        5.96      0.61 o 
  -3   5   0        0.04       -0.26      0.53 o 
  -2   5   0        0.55       -0.07      0.49 o 
  -1   5   0        2.59        2.26      0.45 o 
   0   5   0        3.12        3.11      0.44 o 
   1   5   0       38.88       41.06      1.00 o 
   2   5   0        5.77        6.51      0.27 o 
   3   5   0       44.28       47.16      0.71 o 
   4   5   0       16.78       16.39      0.61 o 
   5   5   0       50.25       50.78      1.22 o 
   6   5   0        0.07        0.08      0.51 o 
  -3   6   0        0.13        0.15      0.62 o 
  -2   6   0        0.68        0.01      0.58 o 
  -1   6   0        3.19        2.94      0.58 o 
   0   6   0        4.16        4.64      0.51 o 
   1   6   0        0.42        0.65      0.42 o 
   2   6   0       10.57       10.35      0.59 o 
   3   6   0        0.95        1.19      0.37 o 
   4   6   0       10.81        9.60      0.61 o 
  -1   7   0        1.72        2.13      0.67 o 
   0   7   0        0.00        0.21      0.53 o 
   1   7   0        1.05        1.41      0.49 o 
   2   7   0       25.42       24.52      0.94 o 
   3   7   0        1.14        0.94      0.44 o 
   4   7   0        7.22        6.92      0.55 o 
   5   7   0        8.48        9.83      0.71 o 
   0   8   0        0.04       -0.81      0.54 o 
   1   8   0        1.49        1.84      0.66 o 
   2   8   0        4.13        3.64      0.64 o 
   3   8   0        0.60        0.30      0.53 o 
   4   8   0        0.57        0.29      0.52 o 
  -2  -8   1        1.91        1.54      0.62 o 
  -1  -8   1        2.83        2.45      0.71 o 
  -4  -7   1        0.36        0.27      0.45 o 
  -3  -7   1        3.33        2.58      0.50 o 
  -2  -7   1        0.00       -0.26      0.45 o 
  -1  -7   1        4.94        4.84      0.65 o 
   0  -7   1        0.32       -0.20      0.58 o 
   1  -7   1        0.92        0.28      0.65 o 
  -4  -6   1       43.05       41.87      1.12 o 
  -3  -6   1        3.52        3.73      0.42 o 
  -2  -6   1       41.84       42.41      1.11 o 
  -1  -6   1        0.32        0.45      0.42 o 
   0  -6   1        0.92        0.16      0.42 o 
   1  -6   1        0.47        0.64      0.55 o 
   2  -6   1        4.04        3.74      0.62 o 
  -6  -5   1        1.05        0.94      0.53 o 
  -5  -5   1        6.04        4.80      0.52 o 
  -4  -5   1        0.29        0.27      0.32 o 
  -3  -5   1        1.56        1.25      0.29 o 
  -2  -5   1        0.20        0.46      0.19 o 
  -1  -5   1       34.46       36.30      0.98 o 
   0  -5   1        7.76        8.85      0.58 o 
   1  -5   1      109.26      106.22      2.12 o 
   2  -5   1        2.50        3.09      0.58 o 
   3  -5   1        5.55        4.50      0.68 o 
  -6  -4   1        6.11        7.30      0.64 o 
  -5  -4   1        4.57        3.82      0.44 o 
  -4  -4   1       43.26       39.25      0.94 o 
  -3  -4   1        0.31        0.34      0.24 o 
  -2  -4   1      304.10      323.16      3.53 o 
  -1  -4   1       32.40       33.57      0.55 o 
   0  -4   1       33.57       34.35      1.32 o 
   1  -4   1        1.52        1.59      0.21 o 
   2  -4   1       47.98       43.06      1.19 o 
   3  -4   1        0.17       -0.14      0.48 o 
   4  -4   1        3.81        5.33      0.66 o 
  -6  -3   1       13.87       16.52      0.81 o 
  -5  -3   1        0.21        0.05      0.33 o 
  -4  -3   1        0.29        0.50      0.24 o 
  -3  -3   1        8.74       10.35      0.41 o 
  -2  -3   1       24.78       20.46      0.50 o 
  -1  -3   1       57.48       56.98      0.74 o 
   0  -3   1        4.91        4.88      0.22 o 
   1  -3   1     1876.56     1823.52     19.27 o 
   2  -3   1       18.39       17.90      0.45 o 
   3  -3   1        3.51        3.70      0.43 o 
   4  -3   1        2.63        2.71      0.33 o 
   5  -3   1        1.06        1.82      0.58 o 
  -6  -2   1        8.45        9.05      0.45 o 
  -5  -2   1        8.86        7.72      0.30 o 
  -4  -2   1        3.74        4.56      0.20 o 
  -3  -2   1        7.10        7.85      0.35 o 
  -2  -2   1      555.20      582.99      8.59 o 
  -1  -2   1       62.86       73.44      1.20 o 
   0  -2   1      635.46      626.98     10.11 o 
   1  -2   1       14.62       13.18      0.30 o 
   2  -2   1      222.43      220.79      3.41 o 
   3  -2   1        0.60        1.02      0.40 o 
   4  -2   1       53.77       49.40      1.30 o 
   5  -2   1        1.56        2.23      0.59 o 
  -6  -1   1       20.24       19.34      0.64 o 
  -5  -1   1        1.90        2.38      0.30 o 
  -4  -1   1        6.81        7.32      0.52 o 
  -3  -1   1       43.76       48.93      1.15 o 
  -2  -1   1      175.77      165.88      2.05 o 
  -1  -1   1      163.74      169.03      2.56 o 
   0  -1   1       65.59       60.66      0.71 o 
   1  -1   1     7642.03     6920.98     74.97 o 
   2  -1   1        1.59        1.23      0.14 o 
   3  -1   1       19.81       20.21      0.44 o 
   4  -1   1        1.52        2.00      0.26 o 
   5  -1   1        1.33        1.57      0.31 o 
   6  -1   1        0.02        0.41      0.52 o 
  -6   0   1        0.40        0.17      0.49 o 
  -5   0   1        3.21        2.68      0.32 o 
  -4   0   1        4.31        3.88      0.25 o 
  -3   0   1        5.04        5.82      0.25 o 
  -2   0   1       99.33       99.37      1.41 o 
  -1   0   1      132.44      114.30      1.26 o 
   0   0   1      730.68      715.80     10.57 o 
   1   0   1       28.60       24.19      0.26 o 
   2   0   1       57.74       55.87      0.55 o 
   3   0   1       28.87       28.63      0.49 o 
   4   0   1      183.14      182.92      2.21 o 
   5   0   1        0.00        0.35      0.26 o 
   6   0   1        9.50        9.52      0.49 o 
  -6   1   1        8.46        8.86      0.58 o 
  -5   1   1        0.40        0.45      0.31 o 
  -4   1   1       16.73       16.19      1.05 o 
  -3   1   1       14.54       12.96      0.36 o 
  -2   1   1       63.52       61.89      0.80 o 
  -1   1   1     1077.66     1112.22      9.55 o 
   0   1   1       16.94       15.25      0.22 o 
   1   1   1     2546.63     2393.30     37.83 o 
   2   1   1       35.17       30.27      0.57 o 
   3   1   1       99.08      104.98      1.31 o 
   4   1   1        3.04        2.73      0.34 o 
   5   1   1        1.94        1.55      0.35 o 
   6   1   1        0.63        0.95      0.33 o 
  -5   2   1        0.39        0.33      0.30 o 
  -4   2   1        0.56        0.71      0.28 o 
  -3   2   1        0.00        0.02      0.20 o 
  -2   2   1        0.23        0.16      0.09 o 
  -1   2   1       69.72       57.52      0.93 o 
   1   2   1       10.09        8.66      0.18 o 
   2   2   1      200.15      202.03      3.09 o 
   3   2   1        4.11        4.24      0.19 o 
   4   2   1      130.39      140.17      2.01 o 
   5   2   1        9.21        8.79      0.38 o 
   6   2   1       29.48       27.74      0.76 o 
  -5   3   1        0.34        0.55      0.37 o 
  -4   3   1       13.78       14.40      0.52 o 
  -3   3   1        1.73        2.29      0.37 o 
  -2   3   1        5.20        4.69      0.24 o 
  -1   3   1      180.43      189.69      2.10 o 
   0   3   1       51.11       51.49      1.00 o 
   1   3   1       29.92       30.74      0.64 o 
   2   3   1        0.17       -0.18      0.12 o 
   3   3   1       61.26       73.35      1.33 o 
   4   3   1        4.91        4.10      0.37 o 
   5   3   1       19.49       18.22      0.75 o 
   6   3   1        1.15        1.38      0.50 o 
  -4   4   1        4.04        4.30      0.57 o 
  -3   4   1        0.21        0.25      0.44 o 
  -2   4   1        0.21        0.03      0.36 o 
  -1   4   1        1.10        1.36      0.42 o 
   0   4   1        2.80        2.75      0.33 o 
   1   4   1        7.81        6.85      0.18 o 
   2   4   1      115.18      122.04      1.40 o 
   3   4   1       77.22       79.06      1.42 o 
   4   4   1       13.11       13.46      0.59 o 
   5   4   1       21.03       20.05      0.78 o 
   6   4   1       21.24       21.38      0.93 o 
  -4   5   1        5.55        6.11      0.68 o 
  -3   5   1        6.83        6.72      0.67 o 
  -2   5   1        2.38        2.50      0.48 o 
  -1   5   1        2.52        3.00      0.50 o 
   0   5   1       23.51       24.22      0.82 o 
   1   5   1       45.24       46.99      1.06 o 
   2   5   1       13.91       14.27      0.58 o 
   3   5   1       29.84       31.97      0.59 o 
   4   5   1        2.54        2.11      0.34 o 
   5   5   1        9.86       10.28      0.64 o 
   6   5   1        0.92        1.06      0.55 o 
  -3   6   1        0.13        0.55      0.62 o 
  -2   6   1        0.58        0.30      0.55 o 
  -1   6   1        0.64        0.07      0.48 o 
   0   6   1       12.28       11.95      0.70 o 
   1   6   1        3.42        4.48      0.46 o 
   2   6   1        1.09        1.05      0.34 o 
   3   6   1       93.21       93.68      1.82 o 
   4   6   1        0.28       -0.02      0.33 o 
   5   6   1        8.33       10.10      0.68 o 
   6   6   1        0.98        1.73      0.62 o 
  -2   7   1        1.59        1.73      0.70 o 
  -1   7   1       15.65       15.88      0.94 o 
   0   7   1        0.44       -0.44      0.50 o 
   1   7   1        0.18        0.41      0.43 o 
   2   7   1        4.75        4.29      0.52 o 
   3   7   1       21.33       22.31      0.86 o 
   4   7   1        2.65        1.90      0.45 o 
   5   7   1        0.04        0.54      0.46 o 
   0   8   1        6.75        6.04      0.76 o 
   1   8   1       10.97       10.66      0.76 o 
   2   8   1       29.32       34.13      1.16 o 
   3   8   1       19.22       19.44      0.93 o 
   4   8   1        1.26        1.52      0.53 o 
  -4  -7   2        1.15        0.26      0.49 o 
  -3  -7   2       15.31       14.52      0.82 o 
  -2  -7   2        0.02        0.23      0.44 o 
  -1  -7   2       16.36       15.16      0.84 o 
   0  -7   2        0.49       -0.17      0.63 o 
  -4  -6   2        1.60        1.99      0.46 o 
  -3  -6   2        0.19        0.03      0.37 o 
  -2  -6   2        0.14        0.37      0.35 o 
  -1  -6   2        3.39        3.49      0.48 o 
   0  -6   2        9.47       10.01      0.67 o 
   1  -6   2        0.57        0.21      0.57 o 
   2  -6   2       43.78       36.41      1.32 o 
  -5  -5   2       12.25       12.68      0.72 o 
  -4  -5   2        8.46        6.85      0.50 o 
  -3  -5   2        9.39        8.71      0.53 o 
  -2  -5   2        0.64        0.88      0.23 o 
  -1  -5   2       78.52       77.25      1.61 o 
   0  -5   2        7.40        9.15      0.62 o 
   1  -5   2       21.04       19.28      0.88 o 
   2  -5   2        1.31        1.84      0.52 o 
   3  -5   2       13.79       16.30      1.03 o 
  -6  -4   2        4.15        4.28      0.62 o 
  -5  -4   2       29.09       31.22      0.97 o 
  -4  -4   2        1.45        1.33      0.34 o 
  -3  -4   2        4.75        5.13      0.36 o 
  -2  -4   2       11.55       12.14      0.40 o 
  -1  -4   2       27.96       27.66      0.55 o 
   0  -4   2        1.41        1.65      0.50 o 
   1  -4   2        0.55        0.49      0.24 o 
   2  -4   2      321.26      316.93      5.22 o 
   3  -4   2        3.97        3.46      0.60 o 
   4  -4   2        0.22        0.55      0.58 o 
  -6  -3   2        0.48        0.87      0.49 o 
  -5  -3   2        7.11        7.47      0.53 o 
  -4  -3   2       10.89        9.03      0.51 o 
  -3  -3   2        2.33        1.66      0.26 o 
  -2  -3   2        4.58        5.49      0.35 o 
  -1  -3   2       98.96       98.84      1.21 o 
   0  -3   2       29.22       27.86      0.49 o 
   1  -3   2       96.54       94.08      1.19 o 
   2  -3   2        7.90        7.14      0.34 o 
   3  -3   2       23.31       22.40      1.31 o 
   4  -3   2        0.12        0.13      0.50 o 
  -6  -2   2        2.26        3.15      0.38 o 
  -5  -2   2       42.59       40.75      0.95 o 
  -4  -2   2        6.20        5.36      0.38 o 
  -3  -2   2       26.65       30.07      0.73 o 
  -2  -2   2       45.84       50.67      0.97 o 
  -1  -2   2      112.14      106.76      1.74 o 
   0  -2   2      210.29      203.09      2.25 o 
   1  -2   2       11.66       12.39      0.32 o 
   2  -2   2      655.96      659.66      7.81 o 
   3  -2   2        0.08       -0.18      0.37 o 
   4  -2   2        8.61        8.87      0.47 o 
   5  -2   2        0.09        0.55      0.34 o 
  -6  -1   2        3.29        2.87      0.34 o 
  -5  -1   2       19.06       18.45      0.52 o 
  -4  -1   2        1.01        1.19      0.21 o 
  -3  -1   2       26.49       25.25      0.47 o 
  -2  -1   2        0.17        0.02      0.12 o 
  -1  -1   2        2.02        2.29      0.19 o 
   0  -1   2      171.81      144.15      1.61 o 
   1  -1   2       54.17       53.35      0.89 o 
   2  -1   2        3.35        3.21      0.19 o 
   3  -1   2        2.69        2.46      0.23 o 
   4  -1   2        2.48        1.76      0.27 o 
   5  -1   2       29.28       29.21      0.68 o 
  -6   0   2        4.88        4.34      0.40 o 
  -5   0   2       20.41       18.66      0.52 o 
  -4   0   2        0.06       -0.09      0.18 o 
  -3   0   2       64.65       68.09      0.92 o 
  -2   0   2        5.69        6.13      0.21 o 
  -1   0   2       81.47       87.36      0.82 o 
   0   0   2     1082.87      969.20     10.10 o 
   1   0   2        7.08        7.74      0.22 o 
   2   0   2       61.83       62.68      0.82 o 
   3   0   2        1.38        1.37      0.14 o 
   4   0   2       25.52       25.30      0.52 o 
   5   0   2        0.68        1.26      0.28 o 
   6   0   2        2.07        2.04      0.56 o 
  -5   1   2       82.64       80.75      1.20 o 
  -4   1   2        0.02       -0.01      0.20 o 
  -3   1   2        0.20       -0.10      0.16 o 
  -2   1   2        6.29        7.24      0.18 o 
  -1   1   2       12.43       10.08      0.18 o 
   0   1   2      105.14       84.35      1.11 o 
   1   1   2        0.98       -0.19      0.19 o 
   2   1   2       15.92       13.25      0.28 o 
   3   1   2      132.69      131.56      2.58 o 
   4   1   2        6.97        7.17      0.32 o 
   5   1   2       14.66       14.06      0.45 o 
   6   1   2        4.43        5.55      0.60 o 
  -5   2   2        6.87        8.43      0.43 o 
  -4   2   2        5.11        5.24      0.71 o 
  -3   2   2       72.82       72.00      1.44 o 
  -2   2   2       42.75       46.14      0.51 o 
  -1   2   2       46.10       46.18      0.48 o 
   0   2   2       92.69       96.08      0.88 o 
   1   2   2      146.20      153.43      2.18 o 
   2   2   2      240.12      245.87      2.62 o 
   3   2   2       10.47       11.46      0.22 o 
   4   2   2       39.67       41.73      0.51 o 
   5   2   2        1.54        1.59      0.26 o 
   6   2   2        8.19        8.70      0.66 o 
  -5   3   2       37.87       36.97      1.23 o 
  -4   3   2        0.78        0.57      0.31 o 
  -3   3   2       40.49       38.92      0.68 o 
  -2   3   2       10.42       10.03      0.38 o 
  -1   3   2        0.72        0.71      0.12 o 
   0   3   2        9.88        7.84      0.20 o 
   1   3   2       52.95       55.21      0.66 o 
   2   3   2        0.10       -0.14      0.10 o 
   3   3   2       34.55       37.17      0.56 o 
   4   3   2      123.60      121.75      1.45 o 
   5   3   2        0.40       -0.10      0.34 o 
   6   3   2        9.04        8.34      0.64 o 
  -4   4   2        1.23        1.37      0.49 o 
  -3   4   2       34.65       31.73      0.98 o 
  -2   4   2       34.81       32.68      0.94 o 
  -1   4   2       23.47       23.61      0.74 o 
   0   4   2      128.00      127.11      2.18 o 
   1   4   2       48.36       48.52      1.00 o 
   2   4   2       57.80       58.90      0.75 o 
   3   4   2       25.82       24.74      0.62 o 
   4   4   2       62.28       65.70      1.32 o 
   5   4   2        2.51        1.52      0.39 o 
   6   4   2        1.80        2.30      0.50 o 
  -4   5   2        1.33        1.57      0.57 o 
  -3   5   2       24.40       22.17      0.90 o 
  -2   5   2        5.18        5.48      0.53 o 
  -1   5   2       10.21       11.29      0.65 o 
   0   5   2        8.19        8.77      0.53 o 
   1   5   2       87.96       91.77      1.70 o 
   2   5   2       52.52       51.95      1.10 o 
   3   5   2       55.16       51.39      0.74 o 
   4   5   2      121.18      127.40      2.21 o 
   5   5   2        0.14       -0.24      0.35 o 
   6   5   2        2.43        1.41      0.50 o 
  -3   6   2        6.78        6.64      0.74 o 
  -2   6   2        5.08        5.29      0.60 o 
  -1   6   2        6.81        6.53      0.62 o 
   0   6   2       95.58       94.01      1.89 o 
   1   6   2        0.04        0.41      0.39 o 
   2   6   2       10.71       10.03      0.60 o 
   3   6   2        2.73        2.96      0.39 o 
   4   6   2       57.74       57.94      1.28 o 
   6   6   2        2.76        2.83      0.55 o 
  -2   7   2        1.69        2.72      0.69 o 
  -1   7   2        3.35        3.37      0.62 o 
   0   7   2        1.60        2.21      0.51 o 
   1   7   2       27.08       27.95      1.01 o 
   2   7   2       58.28       57.02      1.37 o 
   3   7   2      110.38      115.32      2.22 o 
   4   7   2       17.51       16.27      0.75 o 
   5   7   2        2.80        3.71      0.52 o 
   0   8   2       13.36       11.13      0.78 o 
   1   8   2        2.20        1.14      0.58 o 
   2   8   2       19.60       19.61      1.00 o 
   3   8   2        0.27        0.24      0.48 o 
   4   8   2       18.90       18.08      0.89 o 
   2   9   2       13.11       13.12      0.86 o 
  -2  -7   3        0.81       -0.01      0.55 o 
  -1  -7   3        0.22       -0.03      0.60 o 
  -4  -6   3        6.48        7.82      0.60 o 
  -3  -6   3        5.98        5.96      0.53 o 
  -2  -6   3        0.16       -0.47      0.42 o 
  -1  -6   3        0.47        0.08      0.49 o 
   0  -6   3        9.67       10.59      0.79 o 
   1  -6   3        1.36        0.95      0.64 o 
  -5  -5   3        3.84        4.05      0.57 o 
  -4  -5   3       26.99       25.88      0.87 o 
  -3  -5   3        1.45        1.50      0.56 o 
  -2  -5   3        6.54        6.17      0.34 o 
  -1  -5   3        2.96        2.67      0.44 o 
   0  -5   3        7.80        7.14      0.58 o 
   1  -5   3        0.25        0.12      0.44 o 
   2  -5   3        1.09        0.64      0.58 o 
  -5  -4   3        1.19        2.00      0.48 o 
  -4  -4   3        0.22       -0.37      0.35 o 
  -3  -4   3        3.42        4.41      0.42 o 
  -2  -4   3        9.00        9.11      0.37 o 
  -1  -4   3        0.49        0.41      0.36 o 
   0  -4   3        4.18        5.05      0.32 o 
   1  -4   3        8.13        7.83      0.39 o 
   2  -4   3        8.85        9.27      0.67 o 
   3  -4   3        1.55        1.56      0.59 o 
  -5  -3   3        0.66        0.13      0.39 o 
  -4  -3   3       43.92       41.51      1.05 o 
  -3  -3   3        0.62        0.30      0.28 o 
  -2  -3   3       28.49       30.68      0.77 o 
  -1  -3   3        6.12        5.41      0.26 o 
   0  -3   3       18.47       18.67      0.62 o 
   1  -3   3       46.16       47.82      1.23 o 
   2  -3   3        1.75        2.26      0.33 o 
   3  -3   3       36.93       37.18      1.12 o 
   4  -3   3        0.08        0.60      0.46 o 
  -6  -2   3        0.54        0.17      0.49 o 
  -5  -2   3       13.99       13.94      0.70 o 
  -4  -2   3      115.32      114.91      2.09 o 
  -3  -2   3        0.98        0.54      0.26 o 
  -2  -2   3       15.26       17.85      0.56 o 
  -1  -2   3        1.34        1.57      0.26 o 
   0  -2   3        4.83        4.52      0.22 o 
   1  -2   3       24.85       22.31      0.47 o 
   2  -2   3        3.34        3.72      0.27 o 
   3  -2   3        0.00        0.22      0.25 o 
   4  -2   3        3.39        4.16      0.49 o 
   5  -2   3        0.00        0.12      0.50 o 
  -6  -1   3        6.00        6.20      0.45 o 
  -5  -1   3       41.51       39.60      0.79 o 
  -4  -1   3       33.35       29.31      0.66 o 
  -3  -1   3       15.54       16.79      0.41 o 
  -2  -1   3      117.88      124.86      2.08 o 
  -1  -1   3       17.94       20.75      0.55 o 
   0  -1   3       47.14       47.25      0.65 o 
   1  -1   3      115.87      112.82      1.33 o 
   2  -1   3        5.68        6.14      0.29 o 
   3  -1   3        3.41        3.39      0.34 o 
   4  -1   3        0.16        0.23      0.24 o 
   5  -1   3        7.42        8.41      0.64 o 
  -5   0   3       52.79       50.79      0.91 o 
  -4   0   3      265.54      262.72      3.04 o 
  -3   0   3        1.14        0.75      0.18 o 
  -2   0   3       48.47       46.78      0.67 o 
  -1   0   3       23.89       28.01      0.36 o 
   0   0   3        7.40        5.87      0.41 o 
   1   0   3        0.00       -0.06      0.09 o 
   2   0   3       14.72       14.94      0.29 o 
   3   0   3        3.93        3.74      0.18 o 
   4   0   3       16.93       17.48      0.70 o 
   5   0   3        9.18        9.53      0.62 o 
   6   0   3        0.53        0.73      0.55 o 
  -5   1   3       51.20       48.77      1.04 o 
  -4   1   3       19.05       18.77      0.50 o 
  -3   1   3       29.40       30.50      0.56 o 
  -2   1   3      271.91      282.70      2.50 o 
  -1   1   3      224.25      252.10      2.22 o 
   0   1   3      130.00      126.52      1.72 o 
   1   1   3       43.60       44.21      0.59 o 
   2   1   3       58.21       60.67      0.61 o 
   3   1   3       79.32       78.61      0.79 o 
   4   1   3        5.68        4.75      0.39 o 
   5   1   3       23.65       22.94      0.81 o 
   6   1   3        0.14        0.00      0.50 o 
  -5   2   3       50.96       50.84      1.11 o 
  -4   2   3       72.52       69.16      1.44 o 
  -3   2   3        1.63        1.50      0.38 o 
  -2   2   3      225.86      242.90      2.17 o 
  -1   2   3       72.83       79.69      0.78 o 
   0   2   3       24.96       24.10      0.31 o 
   1   2   3       72.53       60.44      0.81 o 
   2   2   3      178.02      189.02      2.13 o 
   3   2   3       10.19       10.01      0.22 o 
   4   2   3        4.78        4.76      0.25 o 
   5   2   3       59.19       57.88      1.35 o 
   6   2   3        0.06       -0.01      0.39 o 
  -5   3   3       10.87       10.08      0.78 o 
  -4   3   3        4.17        4.03      0.45 o 
  -3   3   3        0.90        1.24      0.25 o 
  -2   3   3      160.58      163.79      1.63 o 
  -1   3   3       69.61       77.16      0.78 o 
   0   3   3       72.33       72.84      0.73 o 
   1   3   3      622.29      650.00      5.61 o 
   2   3   3       18.95       20.85      0.40 o 
   3   3   3        4.18        3.94      0.21 o 
   4   3   3        6.23        6.50      0.30 o 
   5   3   3       60.82       60.64      1.37 o 
   6   3   3        1.08        0.88      0.47 o 
  -4   4   3        0.04        0.78      0.52 o 
  -3   4   3        1.20        0.85      0.46 o 
  -2   4   3       76.47       74.97      1.56 o 
  -1   4   3       45.87       48.61      0.75 o 
   0   4   3       56.94       58.63      0.87 o 
   1   4   3       16.80       15.61      0.37 o 
   2   4   3      234.01      270.42      2.39 o 
   3   4   3      142.15      140.55      1.33 o 
   4   4   3      163.59      162.46      1.90 o 
   5   4   3       54.02       56.33      1.30 o 
   6   4   3        0.28        0.89      0.46 o 
  -4   5   3        0.22        0.28      0.51 o 
  -3   5   3        0.75        0.80      0.51 o 
  -2   5   3       23.95       21.54      0.82 o 
  -1   5   3        0.83        1.33      0.26 o 
   0   5   3       10.53       12.66      0.67 o 
   1   5   3      270.07      275.98      4.41 o 
   2   5   3        4.05        4.52      0.34 o 
   3   5   3       45.24       42.68      0.94 o 
   4   5   3        0.21        0.18      0.22 o 
   5   5   3       59.51       65.39      0.99 o 
   6   5   3        4.38        4.37      0.55 o 
  -3   6   3        0.06        0.91      0.61 o 
  -2   6   3        7.17        7.03      0.66 o 
  -1   6   3       11.68       13.29      0.82 o 
   0   6   3        8.74        8.47      0.60 o 
   1   6   3        0.04        1.08      0.39 o 
   2   6   3       53.50       56.18      1.26 o 
   3   6   3      120.72      125.24      2.25 o 
   4   6   3      175.75      176.99      3.00 o 
   5   6   3        3.85        4.43      0.51 o 
   6   6   3        2.40        3.17      0.60 o 
  -2   7   3        1.32        1.50      0.62 o 
  -1   7   3        0.21        0.61      0.56 o 
   0   7   3        0.51        0.79      0.45 o 
   1   7   3       19.19       17.61      0.85 o 
   2   7   3        1.87        2.26      0.48 o 
   3   7   3       35.43       34.15      0.99 o 
   4   7   3        1.75        1.91      0.42 o 
  -1   8   3        2.43        2.59      0.71 o 
   0   8   3        0.04        0.43      0.58 o 
   1   8   3        1.30        2.01      0.60 o 
   2   8   3        2.03        1.77      0.55 o 
   3   8   3       15.72       15.30      0.82 o 
   4   8   3       33.62       33.91      1.09 o 
   2   9   3        0.73       -0.32      0.63 o 
   3   9   3        6.26        6.46      0.76 o 
  -3  -6   4       12.37       12.01      0.78 o 
  -2  -6   4        0.01        0.30      0.50 o 
  -1  -6   4        2.76        3.43      0.62 o 
   0  -6   4        0.04       -0.16      0.62 o 
  -4  -5   4        2.73        2.22      0.55 o 
  -3  -5   4       13.82       13.28      0.69 o 
  -2  -5   4        0.04       -0.04      0.35 o 
  -1  -5   4        2.76        2.27      0.44 o 
   0  -5   4        0.02       -0.64      0.46 o 
   1  -5   4        0.00       -0.56      0.54 o 
   2  -5   4        1.01        0.21      0.64 o 
  -5  -4   4        8.19        9.97      0.70 o 
  -4  -4   4       12.04       11.41      0.69 o 
  -3  -4   4       24.88       24.34      0.83 o 
  -2  -4   4        3.02        3.32      0.37 o 
  -1  -4   4       12.72       11.79      0.49 o 
   0  -4   4        1.06        0.83      0.29 o 
   1  -4   4        3.05        3.52      0.51 o 
   2  -4   4        3.37        3.93      0.64 o 
  -5  -3   4        1.66        1.90      0.49 o 
  -4  -3   4       35.13       34.49      1.00 o 
  -3  -3   4      193.34      193.87      3.23 o 
  -2  -3   4        3.37        3.43      0.44 o 
  -1  -3   4        0.23        0.49      0.23 o 
   0  -3   4        0.91        0.62      0.32 o 
   1  -3   4        1.99        2.28      0.29 o 
   2  -3   4        0.92        0.53      0.38 o 
   3  -3   4        1.74        2.26      0.49 o 
   4  -3   4        0.08        0.33      0.51 o 
  -5  -2   4        8.63        9.17      0.64 o 
  -4  -2   4       82.84       79.85      1.63 o 
  -3  -2   4       36.29       32.19      0.89 o 
  -2  -2   4       41.74       40.56      0.94 o 
  -1  -2   4       89.32       89.15      1.67 o 
   0  -2   4       43.44       43.28      0.73 o 
   1  -2   4       15.87       15.92      0.43 o 
   2  -2   4        0.14        0.00      0.25 o 
   3  -2   4        0.76        1.12      0.38 o 
   4  -2   4        1.75        2.34      0.49 o 
  -5  -1   4        0.92        1.23      0.31 o 
  -4  -1   4      130.56      128.81      1.70 o 
  -3  -1   4      319.66      324.49      3.65 o 
  -2  -1   4        0.72        1.00      0.28 o 
  -1  -1   4      134.03      141.12      2.36 o 
   0  -1   4       24.96       23.53      0.45 o 
   1  -1   4        0.04       -0.03      0.16 o 
   2  -1   4        5.55        4.30      0.34 o 
   3  -1   4       17.69       17.13      0.69 o 
   4  -1   4        0.20        0.39      0.40 o 
   5  -1   4        0.01       -0.18      0.50 o 
  -5   0   4        0.79        0.57      0.31 o 
  -4   0   4       64.43       65.73      1.02 o 
  -3   0   4       27.69       28.71      0.58 o 
  -2   0   4       35.12       36.38      0.61 o 
  -1   0   4      391.71      431.09      4.56 o 
   0   0   4      157.93      175.42      1.98 o 
   1   0   4       54.57       51.97      0.57 o 
   2   0   4      106.10      105.93      1.58 o 
   3   0   4        5.88        5.07      0.26 o 
   4   0   4        5.72        6.48      0.51 o 
   5   0   4        0.54        0.74      0.48 o 
  -5   1   4        8.10        7.39      0.44 o 
  -4   1   4      120.17      117.65      1.57 o 
  -3   1   4       26.80       28.27      0.65 o 
  -2   1   4        0.92        1.99      0.15 o 
  -1   1   4      367.31      425.54      3.70 o 
   0   1   4      130.61      137.83      1.28 o 
   1   1   4       43.40       39.38      0.44 o 
   2   1   4       30.53       28.12      0.49 o 
   3   1   4      109.41      111.65      1.52 o 
   4   1   4       12.90       12.05      0.64 o 
   5   1   4       26.71       30.95      1.01 o 
   6   1   4       13.89       13.94      0.82 o 
  -5   2   4        0.21       -0.07      0.32 o 
  -4   2   4        4.17        4.32      0.39 o 
  -3   2   4        0.58        0.45      0.22 o 
  -2   2   4        2.40        2.73      0.16 o 
  -1   2   4      328.71      363.39      3.18 o 
   0   2   4       15.11       13.85      0.25 o 
   1   2   4       35.47       34.24      0.39 o 
   2   2   4      507.80      535.34      5.60 o 
   3   2   4        0.22       -0.03      0.18 o 
   4   2   4        4.14        4.47      0.27 o 
   5   2   4        0.00        0.36      0.38 o 
   6   2   4       28.23       26.95      0.99 o 
  -4   3   4       29.93       29.15      0.67 o 
  -3   3   4       39.39       38.18      0.70 o 
  -2   3   4        0.31       -0.07      0.15 o 
  -1   3   4      103.20      110.97      1.13 o 
   0   3   4      116.58      120.77      1.15 o 
   1   3   4       71.93       78.21      0.77 o 
   2   3   4        3.70        3.23      0.15 o 
   3   3   4      153.71      166.43      1.90 o 
   4   3   4      100.18      101.25      1.29 o 
   5   3   4      131.85      141.65      2.58 o 
   6   3   4        9.57        8.95      0.67 o 
  -4   4   4        0.56        0.66      0.53 o 
  -3   4   4        1.28        2.00      0.44 o 
  -2   4   4        3.74        2.94      0.46 o 
  -1   4   4       38.82       40.62      0.52 o 
   0   4   4       11.67       13.33      0.55 o 
   1   4   4        2.41        3.19      0.16 o 
   2   4   4      229.96      252.11      2.25 o 
   3   4   4        5.05        5.91      0.29 o 
   4   4   4       45.41       44.08      0.79 o 
   5   4   4        2.38        2.93      0.42 o 
   6   4   4       22.37       22.60      0.94 o 
  -3   5   4       28.16       27.98      1.07 o 
  -2   5   4        0.92        1.51      0.47 o 
  -1   5   4        6.94        6.62      0.34 o 
   0   5   4       27.81       30.64      0.60 o 
   1   5   4        2.21        2.85      0.25 o 
   2   5   4        6.62        5.87      0.27 o 
   3   5   4       33.99       36.39      0.49 o 
   4   5   4       79.47       82.58      1.12 o 
   5   5   4      106.71      113.03      1.57 o 
   6   5   4        0.00        0.09      0.46 o 
  -3   6   4        0.37        0.88      0.62 o 
  -2   6   4        4.72        5.95      0.60 o 
  -1   6   4        0.63        0.17      0.27 o 
   0   6   4        5.09        6.04      0.34 o 
   1   6   4        0.14        0.06      0.21 o 
   2   6   4        3.88        4.73      0.35 o 
   3   6   4        0.57        0.30      0.24 o 
   4   6   4       27.53       27.88      0.87 o 
   5   6   4        0.70        0.60      0.45 o 
   6   6   4        1.53        1.88      0.52 o 
  -2   7   4        0.01       -0.09      0.60 o 
  -1   7   4        0.93        0.83      0.49 o 
   0   7   4        4.99        4.80      0.37 o 
   1   7   4        7.11        6.77      0.58 o 
   2   7   4       12.15       12.38      0.72 o 
   3   7   4        0.58       -0.24      0.44 o 
   4   7   4        3.13        3.64      0.44 o 
   5   7   4       12.58       14.98      0.81 o 
  -1   8   4        0.34        0.73      0.64 o 
   0   8   4        0.05       -0.07      0.34 o 
   1   8   4        0.01       -0.39      0.45 o 
   2   8   4        4.37        3.76      0.57 o 
   3   8   4        8.51        8.93      0.70 o 
   5   8   4        1.06        1.45      0.58 o 
   1   9   4        8.49        9.20      0.85 o 
   2   9   4        2.98        3.17      0.69 o 
   3   9   4        0.13       -0.27      0.58 o 
  -3  -5   5       13.55       14.71      0.59 o 
  -2  -5   5       10.77       12.09      0.75 o 
  -1  -5   5        5.47        4.60      0.60 o 
   0  -5   5        3.69        3.91      0.61 o 
   1  -5   5        2.78        1.52      0.64 o 
  -4  -4   5        0.71        0.61      0.51 o 
  -3  -4   5       42.71       44.26      1.23 o 
  -2  -4   5      110.89      112.29      1.56 o 
  -1  -4   5        1.32        1.37      0.32 o 
   0  -4   5        4.61        4.28      0.37 o 
   1  -4   5        0.26        0.30      0.60 o 
  -4  -3   5        4.66        3.95      0.53 o 
  -3  -3   5       46.35       49.90      1.25 o 
  -2  -3   5       22.19       19.59      0.82 o 
  -1  -3   5       20.98       22.09      0.57 o 
   0  -3   5       35.58       32.26      0.66 o 
   1  -3   5       20.14       18.30      0.56 o 
   2  -3   5        3.97        3.78      0.51 o 
   3  -3   5        2.54        3.08      0.53 o 
  -5  -2   5        0.17       -0.20      0.42 o 
  -4  -2   5        5.03        4.94      0.53 o 
  -3  -2   5      147.08      148.96      2.63 o 
  -2  -2   5      108.74      104.59      1.96 o 
  -1  -2   5        0.02       -0.03      0.40 o 
   0  -2   5       64.07       64.09      2.28 o 
   1  -2   5        9.53        9.50      0.39 o 
   2  -2   5        0.23       -0.08      0.41 o 
   3  -2   5        3.31        3.61      0.49 o 
   4  -2   5        7.87        8.06      0.67 o 
  -5  -1   5        2.42        2.08      0.38 o 
  -4  -1   5        0.45        0.30      0.39 o 
  -3  -1   5       16.22       15.37      0.64 o 
  -2  -1   5        9.82       10.66      0.54 o 
  -1  -1   5        3.67        3.82      0.44 o 
   0  -1   5      179.43      185.55      2.17 o 
   1  -1   5       25.86       27.01      0.54 o 
   2  -1   5        8.03        7.64      0.51 o 
   3  -1   5       41.25       42.86      1.11 o 
   4  -1   5        0.06       -0.08      0.44 o 
   5  -1   5        0.02        0.11      0.54 o 
  -5   0   5        5.81        5.95      0.43 o 
  -4   0   5       13.34       11.84      0.49 o 
  -3   0   5      133.84      137.82      1.75 o 
  -2   0   5       12.30       11.21      0.38 o 
  -1   0   5        0.03        0.07      0.28 o 
   0   0   5      125.33      139.83      1.68 o 
   1   0   5       59.49       57.82      0.69 o 
   2   0   5       13.74       12.15      0.60 o 
   3   0   5        6.74        7.14      0.50 o 
   4   0   5       28.73       28.99      0.96 o 
   5   0   5        5.64        5.69      0.62 o 
  -5   1   5        4.38        4.36      0.41 o 
  -4   1   5        0.57        0.12      0.33 o 
  -3   1   5        3.17        3.53      0.29 o 
  -2   1   5        9.07       10.61      0.44 o 
  -1   1   5       17.93       21.87      0.37 o 
   0   1   5      187.00      195.14      2.21 o 
   1   1   5        2.93        3.57      0.16 o 
   2   1   5        2.12        2.85      0.30 o 
   3   1   5      119.58      120.67      2.82 o 
   4   1   5        0.31        0.03      0.36 o 
   5   1   5        5.37        5.56      0.58 o 
  -4   2   5        0.02        0.02      0.29 o 
  -3   2   5       32.79       32.70      0.66 o 
  -2   2   5      190.61      183.20      1.73 o 
  -1   2   5        6.00        5.25      0.21 o 
   0   2   5       40.85       40.27      0.50 o 
   1   2   5       72.65       73.44      0.96 o 
   2   2   5       13.47       13.69      0.39 o 
   3   2   5        0.01       -0.08      0.23 o 
   4   2   5       31.62       31.87      0.62 o 
   5   2   5       27.79       26.28      0.90 o 
   6   2   5       44.22       48.46      1.41 o 
  -4   3   5        3.18        3.29      0.36 o 
  -3   3   5        7.15        7.31      0.38 o 
  -2   3   5       10.47       12.47      0.34 o 
  -1   3   5        0.00       -0.11      0.15 o 
   0   3   5       14.90       17.37      0.33 o 
   1   3   5       36.10       33.30      0.44 o 
   2   3   5        0.68        0.49      0.19 o 
   3   3   5       41.68       43.71      0.70 o 
   4   3   5        0.05       -0.07      0.23 o 
   5   3   5       16.91       15.83      0.78 o 
   6   3   5        0.95        0.98      0.53 o 
  -4   4   5       12.76       14.47      0.90 o 
  -3   4   5        7.81        8.95      0.62 o 
  -2   4   5       60.13       60.53      1.37 o 
  -1   4   5        1.66        1.97      0.20 o 
   0   4   5        5.70        5.81      0.22 o 
   1   4   5       19.90       23.36      0.36 o 
   2   4   5        7.50        8.55      0.34 o 
   3   4   5       17.93       17.42      1.07 o 
   4   4   5        5.27        4.44      0.29 o 
   5   4   5       15.07       15.32      0.75 o 
   6   4   5       26.31       28.01      1.05 o 
  -3   5   5        0.54        1.07      0.56 o 
  -2   5   5        4.77        5.27      0.58 o 
  -1   5   5       63.06       65.78      1.32 o 
   0   5   5        0.13        0.22      0.23 o 
   1   5   5        9.13        8.33      0.58 o 
   2   5   5        1.34        1.73      0.22 o 
   3   5   5        4.60        3.63      0.27 o 
   4   5   5        9.35        9.12      0.63 o 
   5   5   5       10.31       11.06      0.48 o 
   6   5   5        0.09       -0.05      0.48 o 
  -2   6   5        0.22       -0.30      0.51 o 
  -1   6   5        2.39        2.65      0.39 o 
   0   6   5        2.62        2.98      0.31 o 
   1   6   5        3.15        2.89      0.40 o 
   2   6   5       46.01       43.36      1.07 o 
   3   6   5       22.37       22.99      0.79 o 
   4   6   5        0.07       -0.04      0.37 o 
   5   6   5        0.82        0.70      0.48 o 
   6   6   5        0.99        1.52      0.53 o 
  -2   7   5       18.53       20.09      0.99 o 
   0   7   5        1.91        1.78      0.33 o 
   1   7   5        0.04       -0.01      0.30 o 
   2   7   5        0.05        0.34      0.26 o 
   3   7   5       16.85       14.27      0.67 o 
   4   7   5       14.21       13.20      0.73 o 
   5   7   5        2.98        4.45      0.58 o 
   0   8   5        0.85        1.04      0.52 o 
   1   8   5        1.47        0.95      0.35 o 
   2   8   5       34.65       31.85      1.02 o 
   3   8   5        3.24        2.74      0.46 o 
   4   8   5        1.08        1.16      0.51 o 
   5   8   5        6.04        7.67      0.73 o 
   2   9   5        0.52        0.28      0.50 o 
   3   9   5        3.57        3.66      0.60 o 
  -3  -4   6        0.88       -0.38      0.58 o 
  -2  -4   6        6.73        7.47      0.83 o 
  -1  -4   6        7.06        7.19      0.84 o 
   0  -4   6        3.35        3.26      0.56 o 
   1  -4   6        9.49        9.35      0.69 o 
  -4  -3   6        1.73        0.60      0.53 o 
  -3  -3   6        6.35        4.95      0.62 o 
  -2  -3   6       71.60       71.28      1.67 o 
  -1  -3   6        7.13        7.81      0.62 o 
   0  -3   6        0.13        0.20      0.43 o 
   1  -3   6       12.85       13.80      0.84 o 
   2  -3   6        2.50        3.05      0.55 o 
  -4  -2   6        3.58        3.80      0.56 o 
  -3  -2   6        0.00        0.25      0.45 o 
  -2  -2   6        0.29        0.48      0.41 o 
  -1  -2   6        0.17        0.58      0.42 o 
   0  -2   6        0.48        0.52      0.26 o 
   1  -2   6       38.13       39.09      1.09 o 
   2  -2   6        2.12        2.76      0.50 o 
   3  -2   6        0.75        1.32      0.49 o 
  -4  -1   6        9.63       11.00      0.69 o 
  -3  -1   6        4.50        3.25      0.49 o 
  -2  -1   6       60.46       59.14      1.36 o 
  -1  -1   6       59.30       58.15      1.36 o 
   0  -1   6        0.01        0.31      0.21 o 
   1  -1   6       15.80       16.68      0.78 o 
   2  -1   6       12.89       12.44      0.64 o 
   3  -1   6        1.39        1.08      0.46 o 
   4  -1   6        1.41        1.53      0.53 o 
  -4   0   6        1.68        1.16      0.33 o 
  -3   0   6        3.52        2.86      0.30 o 
  -2   0   6       17.52       18.07      0.76 o 
  -1   0   6       19.79       21.92      0.85 o 
   0   0   6        5.68        5.65      0.48 o 
   1   0   6       30.72       30.43      0.83 o 
   2   0   6        5.07        5.00      0.31 o 
   3   0   6        0.01       -0.40      0.38 o 
   4   0   6       13.17       13.26      0.78 o 
   5   0   6        0.02        0.65      0.56 o 
  -4   1   6        4.93        5.36      0.40 o 
  -3   1   6       15.57       16.48      0.50 o 
  -2   1   6       19.95       20.33      0.41 o 
  -1   1   6      187.85      178.92      1.72 o 
   0   1   6        1.36        1.41      0.27 o 
   1   1   6        7.81        7.81      0.35 o 
   2   1   6       14.71       15.70      0.45 o 
   3   1   6        0.00       -0.22      0.25 o 
   4   1   6        0.25        0.65      0.42 o 
   5   1   6        2.98        3.37      0.58 o 
  -4   2   6        1.71        1.93      0.37 o 
  -3   2   6       16.14       14.61      0.49 o 
  -2   2   6        8.17        8.62      0.31 o 
  -1   2   6        3.41        4.02      0.23 o 
   0   2   6       38.54       41.64      0.55 o 
   1   2   6        0.01       -0.05      0.23 o 
   2   2   6       18.10       17.31      0.47 o 
   3   2   6        1.35        1.46      0.25 o 
   4   2   6        0.66        1.11      0.42 o 
   5   2   6        0.83        1.09      0.47 o 
  -4   3   6        0.04       -0.18      0.36 o 
  -3   3   6       66.78       63.62      1.41 o 
  -2   3   6       17.33       17.90      0.40 o 
  -1   3   6       24.33       24.11      0.43 o 
   0   3   6        2.30        2.99      0.20 o 
   1   3   6        7.23        8.47      0.35 o 
   2   3   6        3.31        3.89      0.47 o 
   3   3   6       25.25       23.13      0.54 o 
   4   3   6       10.10       10.45      0.43 o 
   5   3   6        0.25        0.40      0.38 o 
  -3   4   6       17.40       18.85      0.89 o 
  -2   4   6        0.01        0.10      0.38 o 
  -1   4   6       44.31       46.44      0.64 o 
   0   4   6      261.98      259.91      3.24 o 
   1   4   6        0.50        0.09      0.22 o 
   2   4   6        2.91        2.45      0.42 o 
   3   4   6        0.47        0.52      0.29 o 
   4   4   6       13.14       12.00      0.77 o 
   5   4   6        7.54        7.28      0.58 o 
   6   4   6        3.07        4.39      0.64 o 
  -3   5   6       35.10       35.62      1.22 o 
  -2   5   6       19.81       20.40      0.89 o 
  -1   5   6       19.02       19.65      1.27 o 
   0   5   6       30.77       32.29      0.64 o 
   1   5   6        4.48        5.01      0.44 o 
   2   5   6        0.74        0.39      0.23 o 
   3   5   6       83.26       72.10      1.03 o 
   4   5   6       10.55       11.08      0.49 o 
   5   5   6        0.30        0.39      0.30 o 
   6   5   6        2.40        3.28      0.60 o 
  -2   6   6        0.10        0.62      0.55 o 
  -1   6   6       71.41       74.25      1.15 o 
   0   6   6      182.67      188.87      4.52 o 
   1   6   6       11.48       10.47      0.63 o 
   2   6   6        1.42        1.18      0.39 o 
   3   6   6        0.51        0.70      0.35 o 
   4   6   6       16.61       15.02      0.74 o 
   5   6   6        4.78        3.69      0.53 o 
  -1   7   6       20.55       23.35      1.05 o 
   0   7   6       34.42       37.67      0.79 o 
   1   7   6        0.00       -0.21      0.41 o 
   2   7   6        1.92        1.06      0.38 o 
   3   7   6       58.78       52.61      1.32 o 
   4   7   6        0.44        0.79      0.47 o 
   5   7   6        3.37        3.71      0.63 o 
   0   8   6       27.38       25.89      1.53 o 
   1   8   6       17.75       16.40      0.82 o 
   2   8   6        1.95        1.68      0.49 o 
   3   8   6        0.77        0.94      0.49 o 
   4   8   6        1.46        1.55      0.53 o 
  -2  -3   7        0.48       -0.52      0.61 o 
  -1  -3   7        2.67        3.08      0.65 o 
   0  -3   7        0.11       -0.35      0.54 o 
   1  -3   7        0.30        1.07      0.56 o 
  -3  -2   7        4.65        5.95      0.68 o 
  -2  -2   7        0.17        0.28      0.55 o 
  -1  -2   7       12.64       13.68      0.86 o 
   0  -2   7       28.82       30.21      1.07 o 
   1  -2   7        0.35        0.20      0.49 o 
   2  -2   7        2.04        1.68      0.52 o 
  -3  -1   7        0.21        0.32      0.51 o 
  -2  -1   7        9.62        9.30      0.70 o 
  -1  -1   7        7.49        7.11      0.67 o 
   0  -1   7        4.37        4.03      0.53 o 
   1  -1   7        0.87        1.25      0.49 o 
   2  -1   7        1.75        1.71      0.51 o 
   3  -1   7        1.68        2.40      0.53 o 
  -4   0   7        8.18       11.00      0.71 o 
  -3   0   7        0.62        0.38      0.47 o 
  -2   0   7       48.67       48.59      1.30 o 
  -1   0   7        8.52        8.84      0.67 o 
   0   0   7       42.10       42.23      1.23 o 
   1   0   7        1.27        0.77      0.46 o 
   2   0   7        3.14        3.10      0.50 o 
   3   0   7        1.66        1.50      0.49 o 
   4   0   7        1.11        0.92      0.53 o 
  -4   1   7        2.52        2.54      0.41 o 
  -3   1   7       10.30        9.46      0.47 o 
  -2   1   7       36.11       34.83      0.73 o 
  -1   1   7        0.43        0.71      0.30 o 
   0   1   7        5.64        6.06      0.70 o 
   1   1   7       94.79       99.88      1.36 o 
   2   1   7        1.00        0.73      0.34 o 
   3   1   7        3.08        3.29      0.34 o 
   4   1   7        0.30        0.40      0.41 o 
  -3   2   7        1.89        1.39      0.34 o 
  -2   2   7      125.58      114.32      1.24 o 
  -1   2   7       23.51       24.52      0.55 o 
   0   2   7        1.70        1.91      0.43 o 
   1   2   7       23.38       23.84      0.61 o 
   2   2   7        7.17        7.31      0.41 o 
   3   2   7        0.28        0.18      0.43 o 
   4   2   7       20.18       19.95      0.58 o 
   5   2   7        1.73        2.57      0.57 o 
  -3   3   7       12.74       10.25      0.48 o 
  -2   3   7       31.80       30.54      1.06 o 
  -1   3   7        0.70        0.64      0.22 o 
   0   3   7      120.16      120.04      1.56 o 
   1   3   7      338.31      328.21      4.99 o 
   2   3   7        0.31        0.13      0.26 o 
   3   3   7        0.03       -0.03      0.30 o 
   4   3   7        0.00       -0.12      0.28 o 
   5   3   7        6.60        5.94      0.62 o 
  -3   4   7        2.18        2.20      0.59 o 
  -2   4   7       56.43       55.52      1.36 o 
  -1   4   7       25.19       24.78      0.72 o 
   0   4   7       62.24       61.89      0.96 o 
   1   4   7       86.58       78.51      2.75 o 
   2   4   7        1.57        1.97      0.28 o 
   3   4   7        0.70        0.30      0.26 o 
   4   4   7       58.38       52.81      0.90 o 
   5   4   7        1.05        1.56      0.49 o 
  -2   5   7        3.49        3.57      0.58 o 
  -1   5   7        1.54        1.76      0.32 o 
   0   5   7      123.73      124.68      2.27 o 
   1   5   7      195.33      181.71      3.07 o 
   2   5   7       27.06       23.25      0.57 o 
   3   5   7        3.21        2.40      0.45 o 
   4   5   7        0.37        0.54      0.29 o 
   5   5   7        4.90        4.09      0.59 o 
  -2   6   7        2.75        3.79      0.67 o 
  -1   6   7        2.07        2.62      0.84 o 
   0   6   7       32.77       32.38      0.99 o 
   1   6   7       67.97       68.08      1.50 o 
   2   6   7        5.29        6.34      0.54 o 
   3   6   7        2.82        2.48      0.48 o 
   4   6   7       38.12       31.71      1.02 o 
   5   6   7        0.17        0.14      0.50 o 
  -1   7   7        4.87        4.38      0.73 o 
   0   7   7       17.19       17.34      0.84 o 
   1   7   7       15.43       13.93      0.78 o 
   2   7   7       26.78       28.03      1.00 o 
   3   7   7        0.98        0.65      0.49 o 
   4   7   7        0.13       -0.01      0.48 o 
   5   7   7        0.12       -0.35      0.52 o 
   1   8   7       10.98       10.23      0.74 o 
   2   8   7       10.26       11.62      0.77 o 
   3   8   7        1.02        1.19      0.55 o 
   4   8   7        3.01        2.26      0.61 o 
  -2  -2   8        1.70        0.82      0.68 o 
  -1  -2   8       10.04       11.33      0.87 o 
   0  -2   8        0.25       -0.09      0.59 o 
   1  -2   8        0.03        0.62      0.59 o 
  -2  -1   8        0.45        0.21      0.63 o 
  -1  -1   8       40.71       43.47      1.39 o 
   0  -1   8        3.14        2.08      0.61 o 
   1  -1   8        1.04        1.12      0.50 o 
   2  -1   8        4.03        3.59      0.62 o 
  -3   0   8        5.43        6.96      0.68 o 
  -2   0   8       11.33        9.76      0.71 o 
  -1   0   8       31.10       32.06      1.19 o 
   0   0   8        0.77        0.60      0.54 o 
   1   0   8       18.56       18.04      0.89 o 
   2   0   8       63.48       64.28      1.52 o 
   3   0   8        0.19        0.06      0.51 o 
  -3   1   8        2.68        3.38      0.63 o 
  -2   1   8        3.29        2.33      0.57 o 
  -1   1   8       86.98       81.14      1.86 o 
   0   1   8       12.20       12.55      1.20 o 
   1   1   8       14.89       14.84      0.56 o 
   2   1   8       28.46       28.66      0.90 o 
   3   1   8        3.57        3.48      0.39 o 
   4   1   8        0.15        0.48      0.53 o 
  -3   2   8        6.74        7.26      0.49 o 
  -2   2   8       10.15        9.54      0.40 o 
  -1   2   8       19.96       17.57      0.95 o 
   0   2   8        0.12        0.22      0.31 o 
   1   2   8      104.88      104.36      1.45 o 
   2   2   8      156.36      152.76      2.71 o 
   3   2   8        2.12        1.92      0.35 o 
   4   2   8        0.99        1.30      0.38 o 
  -3   3   8        0.52        0.15      0.38 o 
  -2   3   8        0.73        0.03      0.46 o 
  -1   3   8       31.83       31.00      0.74 o 
   0   3   8        6.77        5.80      0.43 o 
   1   3   8       47.81       47.60      0.86 o 
   2   3   8       75.26       76.88      1.63 o 
   3   3   8        0.04        0.45      0.59 o 
   4   3   8        1.22        1.15      0.35 o 
  -2   4   8        0.39        0.66      0.50 o 
  -1   4   8        0.00       -0.50      0.33 o 
   0   4   8        7.60        6.75      0.41 o 
   1   4   8       79.53       77.12      1.15 o 
   2   4   8       67.49       65.04      1.52 o 
   3   4   8       20.79       19.19      1.17 o 
   4   4   8        2.04        1.35      0.34 o 
   5   4   8        0.01        0.63      0.53 o 
  -2   5   8        0.38        0.91      0.57 o 
  -1   5   8        0.00       -0.56      0.45 o 
   0   5   8        2.51        2.31      0.49 o 
   1   5   8       19.85       17.63      0.80 o 
   2   5   8       46.51       46.56      0.85 o 
   3   5   8       14.32       16.11      0.87 o 
   4   5   8        2.35        2.24      0.35 o 
   5   5   8        8.80        8.42      0.50 o 
   0   6   8        9.38        8.03      0.64 o 
   1   6   8        2.15        1.82      0.50 o 
   2   6   8        0.30       -0.30      0.44 o 
   3   6   8       14.60       13.50      0.78 o 
   4   6   8        0.20       -0.36      0.49 o 
   0   7   8        8.95        8.30      0.69 o 
   1   7   8        2.52        3.10      0.58 o 
   2   7   8        3.71        3.33      0.57 o 
   3   7   8       13.19       12.73      0.82 o 
   4   7   8        0.34       -0.39      0.53 o 
   2   8   8        2.15        2.37      0.62 o 
  -1   0   9        1.25        0.07      0.66 o 
   0   0   9       22.52       22.63      1.09 o 
   1   0   9        2.04        2.31      0.64 o 
   2   0   9        6.93        6.36      0.71 o 
  -2   1   9        7.22        6.70      0.82 o 
  -1   1   9        1.76        0.72      0.67 o 
   0   1   9        3.12        1.81      0.63 o 
   1   1   9        0.51        0.55      0.33 o 
   2   1   9       38.38       39.59      1.22 o 
   3   1   9       30.92       31.07      1.16 o 
  -2   2   9        0.04       -0.30      0.63 o 
  -1   2   9        0.06        0.04      0.58 o 
   0   2   9        3.70        4.44      0.44 o 
   1   2   9        0.10        0.26      0.35 o 
   2   2   9       12.03       13.02      1.28 o 
   3   2   9       25.20       27.42      0.77 o 
  -2   3   9        5.54        5.36      0.75 o 
  -1   3   9        1.04        1.08      0.50 o 
   0   3   9        3.25        3.94      0.46 o 
   1   3   9        9.05        9.04      0.98 o 
   2   3   9       17.50       18.91      0.88 o 
   3   3   9        5.68        5.51      0.44 o 
  -1   4   9        1.51        1.90      0.42 o 
   0   4   9        3.14        2.49      0.40 o 
   1   4   9       12.86       12.69      0.52 o 
   2   4   9        5.07        5.51      0.66 o 
   3   4   9       10.06       10.11      0.49 o 
   4   4   9        8.81        9.57      0.68 o 
  -1   5   9        6.35        8.81      0.69 o 
   0   5   9        5.33        5.80      0.63 o 
   1   5   9        5.10        4.89      0.54 o 
   2   5   9        1.40        1.47      0.37 o 
   3   5   9        2.43        3.54      0.40 o 
   4   5   9        3.02        3.49      0.43 o 
   0   6   9        4.22        4.91      0.64 o 
   1   6   9       10.52        9.58      0.72 o 
   2   6   9        1.73        2.09      0.56 o 
   3   6   9        0.13       -0.44      0.53 o 
   1   7   9        0.13       -0.22      0.59 o 
   2   7   9        5.19        5.79      0.70 o 
   0   2  10        4.05        5.04      0.48 o 
   1   2  10        2.81        3.52      0.44 o 
   0   3  10        0.91        1.07      0.43 o 
   1   3  10        4.25        4.73      0.47 o 
   2   3  10        6.81        6.00      0.48 o 
   0   4  10        8.92       11.72      0.59 o 
   1   4  10        0.44        0.08      0.37 o 
   2   4  10        0.23        0.55      0.63 o 
   1   5  10        2.60        3.13      0.56 o 
   2   5  10        1.34        1.26      0.56 o 
                                                 
